# Supplementary material for: Screening Mycobacterium tuberculosis Secreted Proteins Identifies Mpt64 as a Eukaryotic Membrane-Binding Bacterial Effector
Source: mSphere. 2019 Jun 5;4(3):e00354-19. doi: 10.1128/mSphere.00354-19 (PMC6553557; doi:10.1128/mSphere.00354-19)
Supplement: TABLE S1 [file mSphere.00354-19-st001.xlsx]

## Sheet: Sheet1
Supplemental Table 1. Characterization of mycobacterial secreted proteins
ORF	Name	Description	Proteomics in vitroa	Proteomics in vivob	Required for growth	Ras Rescue (Growth at 37dC)	hGH Secretionc	IF Subcellular Localiztiond
Rv0096	PPE1	PPE family protein		GP (1)	Macrophages (2)	No	1.179
Rv0109	PE_PGRS1	PE-PGRS family protein		GP (1)		No	0.465
Rv0129	FbpC	Secreted antigen 85C	CF (3-5)			No	1.895
Rv0151	PE1	PE family protein		GP (1)		No	0.044
Rv0153c	ptbB	Phosphotyrosine protein phosphatase	CF (6, 7)		Macrophages and GP (8)	No	1.206
Rv0159	PE3	PE family protein				No	1.706
Rv0160c	PE4	PE family protein		GP (1)		No	0.127
Rv0164	TB18.5	T-cell antigen	CW (3), CF (4,5,9)		in vitro (10)	No	1.662
Rv0170	Mce1B	Mce-family protein	CF (5) MEM (9)	mice (11)	Macrophages (2, 12) and mice (14)	Yes	0.663	ER
Rv0171	Mce1C	Mce-family protein	CF (7) MEM (9)	mice (11) GP (1)	Macrophages (2), mice (14)	No	0.368
Rv0172	Mce1D	Mce-family protein	CF (5, 9) MEM (9)	mice (11) GP (1)	Macrophages (2)	No	ND
Rv0175	Rv0175	Probable conserved MCE-related protein	CF (7) MEM (15)	mice (11)	Macrophages (2), mice (14)	Yes	0.408	ER
Rv0176	Rv0176	Probable conserved MCE-related protein	CF (7) MEM (9)	mice (11) GP (1)	Macrophages (2), mice (14)	No	ND
Rv0177	Rv0177	Probable conserved MCE-related protein	MEM (9)	mice (11)	Macrophages (2)	Yes	0.896	ER
Rv0178	Rv0178	Probable conserved MCE-related protein	CF (7) MEM (15)	mice (11)	Macrophages (2)	Yes	0.485	Cytoplasm
Rv0183	Rv0183	Exported monoacylglycerol lipase	CF (3,4) MEM (9)	GP (1)		No	0.734
Rv0199	Rv0199	MCE1-related protein	MEM (15)	mice (11) GP (1)	Macrophages (12), mice (14)	No	0.384
Rv0201c	Rv0201c	conserved hypothetical	MEM (9)			Yes	ND	Cytoplasm
Rv0249c	Rv0249c	Succinate dehydrogenase membrane anchor subunit	MEM (9)	mice (11)	in vitro (10), mice (14)	Yes	0.296	ER
Rv0256c	PPE2	PPE family protein	MEM (16)			Yes	1.016	ND
Rv0282	eccA3	ESX-3 AAA ATPase	MEM (9,15,16)		in vitro (10,17)	No	0.408
Rv0283	eccB3	ESX-3 secretion-associated protein	CF (5, 7) MEM (9, 15, 16)	mice (11)	in vitro (10,17)	Yes	0.44	Cytoplasm
Rv0285	PE5	PE family protein	CF (5,7,9) MEM (9)		in vitro (17)	No	0.054
Rv0287	EsxG	ESAT-6 like protein	CF (4,5,7,13)			No	0.893
Rv0288	EsxH	Low molecular weight protein antigen 7	CF (7,13)		in vitro (10)	No	0.578
Rv0289	espG3	ESX-3 secretion-associated protein	CF (7)		in vitro (10,17)	No	0.456
Rv0290	eccD3	ESX-3 secretion-associated protein	MEM (9, 15)		in vitro (10,17)	Yes	0.315	ND
Rv0291	mycP3	subtilisin-like protease mycosin	CF (5, 7) MEM (9,15)	mice (11)	in vitro (10,17)	No	0.599
Rv0292	EccE3	ESX-3 secretion-associated protein	CF (7) MEM (9, 15)		in vitro (10,17)	No	0.769
Rv0325	Rv0325					No	0.45
Rv0335	PE6	PE family protein	CW (16)		in vitro (17)	No	0.066
Rv0387c	Rv0387c					No	ND
Rv0453	PPE11	PPE family protein	CF (5)	GP (1)		No	1.428
Rv0470c	pcaA	cyclopropane mycolic acid synthase	CF (7)		mice (14)	No	0.45
Rv0481c	Rv0481c	conserved hypothetical	CF (7) MEM (18)			No	0.652
Rv0589	Mce2A	Mce-family protein			Operon (19)	Yes	0.889	ER
Rv0590	Mce2B	Mce-family protein		mice (11)	Operon (19)	Yes	0.376	ND
Rv0590A	Rv0590A	Mce associated protein			Operon (19)	No	0.599
Rv0591	Mce2C	Mce-family protein	CF (7)	GP (1)	Operon (19)	No	0.83
Rv0592	Mce2D	Mce-family protein	CF (7) MEM (9,16)		Operon (19)	No	1.09
Rv0594	Mce2F	Mce-family protein	CF (7)	mice (11)	Macrophages (12), Operon (19)	Yes	0.194	ER
Rv0754	PE_PGRS11	PE-PGRS family protein		GP (1)		No	0.561
Rv0774c	Rv0774c	an iron stress-inducible esterase	CF (5,7,9)	mice (11)		No	0.368
Rv0787	Rv0787	conserved hypothetical, secreted	CF (5,7,9)	mice (11)		Yes	1.022	ER
Rv0878	PPE13	PPE family protein				No	0.798
Rv0888	SpmT	Sphingomyelinase	CF (9) MEM (9, 20)	mice (11)	Macrophages (20)	No	0.779
Rv0915	PPE14	PPE family protein				No	0.665
Rv0916	PE7	PE family protein				No	ND
Rv0928	pstS3	phosphate-binding lipoprotein	CF (5,7,9) MEM (9, 15)	mice (11) GP (1)	Macrophages (2)	No	ND
Rv0986	Rv0986	ABC transporter	CF (7)		Macrophges (21, 22), Mice (20)	No	0.841
Rv1037c	EsxI	ESAT-6 like protein	CF (5) CW (16)		in vitro (23)	No	0.74
Rv1039	PPE15	mycobacterial perilipin-1 (MPER1)		GP (1)		No	ND
Rv1040	PE8	PE family protein				No	ND
Rv1088	PE9	PE family protein	CF (7) MEM (16)	GP (1)		No	0.044
Rv1089	PE10	PE family protein	MEM (24)			No	0.052
Rv1093	glyA1	serine hydroxymethyltransferase	CF (3,4,7,9,13) MEM (9,16,18)		in vitro (10)	No	1.003
Rv1168c	PPE17	PPE family protein	CF (7) CW (25)			No	0.603
Rv1172c	PE12	PE family protein	MEM (9)			Yes	0.271	ND
Rv1174c	TB8.4	Low molecular weight T-cell antigen	CF (5,7,9) CW (16)	mice (11)	Macrophages (26), mice (26)	No	0.683
Rv1196	PPE18	PPE family protein	CF (7) MEM (9)	GP (1)	mice (27)	Yes	0.875	ND
Rv1197	EsxK	ESAT-6 like protein	CF (5,7,28)			Yes	0.982	ND
Rv1214c	PE14	PE family protein		GP (1)		No	0.436
Rv1357c	Rv1357c	c-di-GMP phosphodiesterase			Macrophages (29)	No	0.738
Rv1426c	LipO	esterase	MEM (16)		Macrophages (21)	No	0.923
Rv1430	PE16	esterase				No	0.277
Rv1503c	Rv1503c	predicted TDP-4-oxo-6-deoxy-D-glucose transaminase			Mice (30)	No	1.137
Rv1504c	Rv1504c	Conserved hypothetical protein				No	1.08
Rv1505c	Rv1505c	putative acyltransferase	CF (7)		in vitro (10)	No	1.835
Rv1506c	Rv1506c	putative methyltransferase			Mice (30)	No	1.18
Rv1646	PE17	PE family protein	CF (7)			Yes	0.191	Mitochondria
Rv1729c	Rv1729c	Possible S-adenosylmethionine-dependent methyltransferase	CF (5,7) MEM (16)			No	1.196
Rv1768	PE_PGRS31	PE-PGRS family protein		GP (1)		Yes	1.136	ND
Rv1787	PPE25	PPE family protein	CW (31)		Operon (32)	Yes	0.774	ND
Rv1789	PPE26	PPE family protein	MEM (9)		Operon (32)	No	0.844
Rv1790	PPE27	PPE family protein		GP (1)	Operon (32)	No	0.922
Rv1791	PE19	PE family protein			Operon (32)	No	0.569
Rv1793	EsxN	ESAT-6 like protein	CF (4,5,7) MEM (18)			No	1.619
Rv1800	PPE28	PPE family protein				No	1.817
Rv1801	PPE29	PPE family protein				No	1.988
Rv1804c	Rv1804c	conserved hypothetical	CF (5) MEM (9)	mice (11)	NHP (33)	No	1.99
Rv1806	PE20	PE family protein	MEM (9)			No	0.471
Rv1807	PPE31	PPE family protein	MEM (9)		mice (14)	Yes	ND	Mitochondria
Rv1809	PPE33	PPE family protein	MEM (9)	GP (1)		No	ND
Rv1810	Rv1810	conserved hypothetical	CF (5,7,9)	mice (11)	NHP (33)	Yes	0.203	ER
Rv1815	Rv1815	conserved hypothetical, secreted	CF (5,7,9)			No	0.226
Rv1886	fbpB	Secreted antigen 85B	CF (45,7,9) MEM (9,18)			No	ND
Rv1887	Rv1887	conserved hypothetical, secreted	CF (5)	mice (11)		No	0.339
Rv1891	Rv1891	conserved hypothetical, secreted	CF (5,7,9) MEM (9)	mice (11) GP (1)		No	0.562
Rv1926c	Mpt63	Immunogenic protein Mpt63	CF (3,4,7,9) MEM (9)	mice (11)		Yes	0.47	ER
Rv1966	Mce3A	Mce-family protein	CW (34)		Operon (35) NHP (33)	Yes	0.8098	ND
Rv1967	Mce3B	Mce-family protein	CF (34) CW (34) MEM (6)		Operon (35)	No	0.558
Rv1968	Mce3C	Mce-family protein	CF (7) CW (34)	mice (11)	Operon (35)	Yes	ND	ER
Rv1969	Mce3D	Mce-family protein	CF (7) CW (34)	mice (11)	Operon (35)	Yes	0.27	ER
Rv1980c	Mpt64	Immunogenic protein Mpt64	CF (3,4,5,7,9) MEM (9)	mice (11)		Yes	0.072	ER
Rv1983	PE_PGRS35	PE-PGRS family protein		GP (1)		No	0.79
Rv1984c	Cfp21	Probable cutinase with esterase and lipolytic activity	CF (3,5,7,9) MEM (9)	mice (11)		No	ND
Rv2075c	Rv2075c	conserved hypothetical protein		GP (1)		Yes	0.28	ER
Rv2099c	PE21	PE family protein				No	1.274
Rv2107	PE22	PE family protein				No	0.271
Rv2108	PPE36	PPE family protein, heme binding	MEM (36)			No	ND
Rv2140c	TB18.6	conserved protein	CF (3,4,5,7,9) MEM (9, 18)			No	0.223
Rv2190c	Rv2190c	possibly involved in cell wall maintenance and composition	CF (5,7)	mice (11)	in vitro (10) mice (37)	Yes	0.414	ND
Rv2206	Rv2206		WCL (9)		Macrophages (2)	Yes	0.465	ND
Rv2223c	CaeB	Proable exported carboxylesterase	CF (7,9)	mice (11) GP (1)		No	0.229
Rv2232	ptkA	Protein tyrosine kinase				No	0.217
Rv2234	ptpA	Tyr phosphatase	CF (38) MEM (16)		Macrophages (39)	No	0.223
Rv2295	Rv2295	Conserved hypothetical protein, cysteine-rich protein			Macrophages (30)	Yes	0.214	ERGIC
Rv2301	Cut2	Probable cutinase	CF (4,5,7,9) MEM (9)	mice (11) GP (1)		No	0.284
Rv2328	PE23	PE family protein		GP (1)		No	0.804
Rv2340c	PE_PGRS39	PE-PGRS family protein	CF (7) MEM (16)	GP (1)		No	0.321
Rv2346c	esxO	ESAT-6 like protein	CF (4,5,7) CW (16) MEM (18)			No	0.556
Rv2349c	PlcC	Probable phospholipase C 3	CF (7) MEM (9)	GP (1)	Operon (40)	No	0.707
Rv2350c	PlcB	Membrane-associated phospholipase C 2	CF (7) MEM (9)		Operon (40)	No	0.228
Rv2351c	PlcA	Membrane-associated phospholipase C 1	CF (7) MEM (9)	GP (1)	Operon (40)	No	1.195
Rv2352c	PPE38	PPE family protein	WCL (9)	GP (1)		No	1.755
Rv2353c	PPE39	PPE family protein				Yes	ND	Mitochondria
Rv2356c	PPE40	PPE family protein	CF (7)		in vitro (10)	No	0.681
Rv2371	PE_PGRS40	PE-PGRS family protein				No	0.359
Rv2376	CFP2	Low molecular weight antigen	CF (3,5,7,9) MEM (9)	mice (11) GP (1)		No	0.235
Rv2401	Rv2401	conserved hypothetical protein	CF (5)			No	0.3134
Rv2408	PE24	PE family protein				No	1.136
Rv2416c	EIS	aminoglycoside acetyltransferase	CF (7,13)		in vitro (10) macrophages (41)	No	1.084
Rv2430c	PPE41	PPE family protein	CF (5,7,9)			No	2.989
Rv2431c	PE25	PE family protein	CF (5,7,9) MEM (9)			No	0.365
Rv2445c	ndkA	secreted nucleoside diphosphate kinase	CF (3,4,5,7,9) MEM (9, 18)			Yes	0.416	ND
Rv2469c	Rv2469c	conserved hypothetical protein	CF (5)			No	1.044
Rv2519	PE26	PE family protein		mice (11)		No	0.73
Rv2548	vapC19	possible toxin	CF (7)			Yes	0.5	ND
Rv2608	PPE42	PPE family protein	CF (7)			No	1.559
Rv2615c	PE_PGRS45	PE-PGRS family protein		mice (11)		Yes	0.799	Mitochondria
Rv2693c	Rv2693c	Probable conserved integral membrane alanine and leucine rich protein	CF (5) MEM (9)			No	0.334
Rv2768c	PPE43	PPE family protein		GP (1)		No	3.67
Rv2770c	PPE44	PPE family protein	CW (31)	GP (1)		No	2.061
Rv2875	Mpt70	Major secreted immunogenic protein	CF (5,7,9) MEM (9)			No	0.833
Rv2878c	Mpt53	Soluble secreted antigen, possible dsb	CF (4,7,9,13) MEM (9)			Yes	0.526	ER
Rv2892c	PPE45	PPE family protein	CF (7)	GP (1)		No	0.844
Rv2930	fadD26	DIM biosynthesis	CF (7,13) MEM (16)		Macrophages (21) mice (42,43)	Yes	0.395	ER
Rv2941	fadD28	DIM biosynthesis	CF (7,9) MEM (9, 18)	GP (1)	Macrophages (30)	No	0.535
Rv3004	CFP6	Low molecular weight protein antigen 6	CF (5, 44) MEM (9)			No	0.982
Rv3022A	PE29	PE family protein				No	0.635
Rv3022c	PPE48	PPE family protein				No	0.933
Rv3036c	TB22.2	nonlipolytic hydrolase	CF (3,4,57,9,13)	mice (11)		Yes	1.596	ER
Rv3097c	PE_PGRS63	lipY triacylglycerol lipase	CW (45,46)	GP (1)		No	0.851
Rv3110	moaB1	Probable pterin-4-alpha-carbinolamine dehydratase				No	0.711
Rv3111	moaC1	Involved in the biosynthesis of molybdopterin	CF (5)		in vitro (10, 17) Macrophages (22,30) NHP (33)	Yes	0.614	ND
Rv3112	moaD1	Involved in molybdenum cofactor biosynthesis			Macrophages (30)	No	0.886
Rv3125c	PPE49	PPE family protein		GP (1)		Yes	1.112	Cytoplasm
Rv3135	PPE50	PPE family protein				No	1.402
Rv3136	PPE51	PPE family protein	MEM (9)	GP (1)		No	1.168
Rv3206c	moeB1	molybdopterin synthase sulphurylase	CF (7)		in vitro (10)	No	0.623
Rv3310	SapM	acid phosphatase	CF (5,7,9) MEM (9)	mice (11)	Macrophages (47) GP (47)	Yes	0.386	ER
Rv3377c	Rv3377c	Required for production of diterpenoid isotuberculosinol			in vitro (10) Macrophages (21)	No	0.816
Rv3378c	Rv3378c	Diterpene synthase, produces isotuberculosinol	CF(7)		in vitro (10) Macrophages (21)	No	0.331
Rv3425	PPE57	PPE family protein	CW (48)			No	1.894
Rv3426	PPE58	PPE family protein	CF (7) MEM (16)			No	1.458
Rv3429	PPE59	PPE family protein				No	2.307
Rv3477	PE31	PE family protein	MEM (9)			No	0.513
Rv3483c	Rv3483c		CF (7) MEM (8, 15)	mice (11) GP (1)		No	ND
Rv3491	Rv3491		CF (5,7,9)	mice (11) GP (1)		Yes	0.519	ER
Rv3493c	Rv3493c	Mce4 associated protein	MEM (15)	mice (11)		Yes	0.321	ER
Rv3496c	Mce4D	Mce-family protein		mice (11)		No	0.658	ER
Rv3497c	Mce4C	Mce-family protein	CF (7) MEM (9, 15)	mice (11)	mice (14)	No	ND
Rv3498c	Mce4B	Mce-family protein		mice (11)		Yes	0.541	ER
Rv3499c	Mce4A	Mce-family protein	CF (7) CW (49) MEM (16)	mice (11)	mice (14)	Yes	1.21	ER
Rv3527	Rv3527		MEM (9)			No	0.571
Rv3532	PPE61	PPE family protein				No	ND
Rv3533c	PPE62	PPE family protein	CW (36)			Yes	ND	ND
Rv3539	PPE63	PPE family protein	MEM (16)			No	0.978
Rv3558	PPE64	PPE family protein				No	ND
Rv3587	Rv3587		CF (5,7,9) MEM (9)	mice (11)	in vitro (10)	Yes	0.368	ER
Rv3590c	PE_PGRS58	PE-PGRS family protein		GP (1)		Yes	0.29	Peroxisome
Rv3621c	PPE65	PPE family protein		GP (1)		No	1.134
Rv3653	PE_PGRS61	PE-PGRS family protein				No	0.308
Rv3668	Rv3668	serine protease	CF (5,7,9)	mice (11)		Yes	0.259	ER
Rv3705c	Rv3705c		CF (5,7,9) MEM (9)	mice (11)		No	0.373
Rv3707c	Rv3707c	conserved hypothetical protein		mice (11)		No	0.259
Rv3738c	PPE66	PPE family protein				Yes	1.123	ND
Rv3739	PPE67	PPE family protein				No	0.765
Rv3746	PE34	PE family protein				No	0.655
Rv3802c	Culp6	cell wall lipase	CF (7,9) MEM (9, 15)	mice (11)	in vitro (10, 17)	Yes	0.646	Golgi
Rv3804	fbpA	mycolyl transferase, antigen 85A	CF (3,4,5,7,9,13) CW (16) MEM (9, 18) CW (16)	mice (11)	in vitro (10) macrophages (50) mice (51)	No	ND
Rv3810	pirG		CF (7) CW (52)		in vitro (10) mice (14, 53)	No	0.401
Rv3811	csp		CF (7)	mice (11)		No	0.448
Rv3812	PE_PGRS62	PE-PGRS family protein		GP (1)		Yes	0.344	ER
Rv3864	EspE	ESX-1 secretion-associated protein	CF (7) MEM (9)		in vitro (10) mice (14)	Yes	0.853	ND
Rv3865	EspF	ESX-1 secretion-associated protein	CF (7) MEM (9)			Yes	0.316	ND
Rv3871	eccCb1	ESX conserved component	CF (7) MEM (16)		mice (14)	No	0.378
Rv3872	PE35	PE family protein	CF (5,9)		mice (14)	No	0.561
Rv3873	PPE68	PPE family protein	CF (7) MEM (9)		mice (14)	No	0.293
Rv3874	CFP-10	10 kDa culture filtrate antigen EsxB	CF (3,4,5,7,13) CW (16) MEM (18)		macrophages (54) mice (55)	No	0.425
Rv3875	ESAT-6	6 kDa early secretory antigenic target	CF (4,5,7,13) MEM (18)		macrophages (54) mice (55)	No	1.288
Rv3881c	EspB	Secreted ESX-1 substrate protein B	CF (4,5,7,9) MEM (9)	GP (1)	macropahges (56)	No	0.274
Rv3887c	eccD2	ESX conserved component	CF (7)	mice (11) GP (1)		No	0.547
Rv3892c	PPE69	PPE family protein		GP (1)		No	1.246
Rv3899c	Rv3899c	Conserved hypothetical protein	CF (4)	GP (1)		Yes	0.533	Cytoplasm
aCF, culture filtrate; CW, cell wall; MEM, membrane fraction; WCL, whole cell lysate
bGP, Guinea pig; NHP, non-human primate
cND, not determined
dIF, immunofluorescence microscopy in HeLa cells; ND, not determined
References
1	Kruh NA, Troudt J, Izzo A, Prenni J, Dobos KM. Portrait of a pathogen: the Mycobacterium tuberculosis proteome in vivo. PLoS One. 2010;5(11):e13938.
2	Rengarajan J, Bloom BR, Rubin EJ. Genome-wide requirements for Mycobacterium tuberculosis adaptation and survival in macrophages. Proc Natl Acad Sci U S A. 2005;102(23):8327-32.
3	Jungblut PR, Schaible UE, Mollenkopf HJ, Zimny-Arndt U, Raupach B, Mattow J, et al. Comparative proteome analysis of Mycobacterium tuberculosis and Mycobacterium bovis BCG strains: towards functional genomics of microbial pathogens. Mol Microbiol. 1999;33(6):1103-17.
4	Mattow J, Schaible UE, Schmidt F, Hagens K, Siejak F, Brestrich G, et al. Comparative proteome analysis of culture supernatant proteins from virulent Mycobacterium tuberculosis H37Rv and attenuated M. bovis BCG Copenhagen. Electrophoresis. 2003;24(19-20):3405-20.
5	Malen H, Berven FS, Fladmark KE, Wiker HG. Comprehensive analysis of exported proteins from Mycobacterium tuberculosis H37Rv. Proteomics. 2007;7(10):1702-18.
6	Koul A, Choidas A, Treder M, Tyagi AK, Drlica K, Singh Y, et al. Cloning and characterization of secretory tyrosine phosphatases of Mycobacterium tuberculosis. J Bacteriol. 2000;182(19):5425-32.
7	Kelkar DS, Kumar D, Kumar P, Balakrishnan L, Muthusamy B, Yadav AK, et al. Proteogenomic analysis of Mycobacterium tuberculosis by high resolution mass spectrometry. Mol Cell Proteomics. 2011;10(12):M111 011627.
8	Singh R, Rao V, Shakila H, Gupta R, Khera A, Dhar N, et al. Disruption of mptpB impairs the ability of Mycobacterium tuberculosis to survive in guinea pigs. Mol Microbiol. 2003;50(3):751-62.
9	de Souza GA, Leversen NA, Malen H, Wiker HG. Bacterial proteins with cleaved or uncleaved signal peptides of the general secretory pathway. J Proteomics. 2011;75(2):502-10.
10	Griffin JE, Gawronski JD, Dejesus MA, Ioerger TR, Akerley BJ, Sassetti CM. High-resolution phenotypic profiling defines genes essential for mycobacterial growth and cholesterol catabolism. PLoS Pathog. 2011;7(9):e1002251.
11	Perkowski EF, Zulauf KE, Weerakoon D, Hayden JD, Ioerger TR, Oreper D, et al. The EXIT Strategy: an Approach for Identifying Bacterial Proteins Exported during Host Infection. MBio. 2017;8(2).
12	McCann JR, McDonough JA, Sullivan JT, Feltcher ME, Braunstein M. Genome-wide identification of Mycobacterium tuberculosis exported proteins with roles in intracellular growth. J Bacteriol. 2011;193(4):854-61.
13	Rosenkrands I, King A, Weldingh K, Moniatte M, Moertz E, Andersen P. Towards the proteome of Mycobacterium tuberculosis. Electrophoresis. 2000;21(17):3740-56.
14	Sassetti CM, Rubin EJ. Genetic requirements for mycobacterial survival during infection. Proc Natl Acad Sci U S A. 2003;100(22):12989-94.
15	Xiong Y, Chalmers MJ, Gao FP, Cross TA, Marshall AG. Identification of Mycobacterium tuberculosis H37Rv integral membrane proteins by one-dimensional gel electrophoresis and liquid chromatography electrospray ionization tandem mass spectrometry. J Proteome Res. 2005;4(3):855-61.
16	Mawuenyega KG, Forst CV, Dobos KM, Belisle JT, Chen J, Bradbury EM, et al. Mycobacterium tuberculosis functional network analysis by global subcellular protein profiling. Mol Biol Cell. 2005;16(1):396-404.
17	Sassetti CM, Boyd DH, Rubin EJ. Genes required for mycobacterial growth defined by high density mutagenesis. Mol Microbiol. 2003;48(1):77-84.
18	Gu S, Chen J, Dobos KM, Bradbury EM, Belisle JT, Chen X. Comprehensive proteomic profiling of the membrane constituents of a Mycobacterium tuberculosis strain. Mol Cell Proteomics. 2003;2(12):1284-96.
19	Marjanovic O, Miyata T, Goodridge A, Kendall LV, Riley LW. Mce2 operon mutant strain of Mycobacterium tuberculosis is attenuated in C57BL/6 mice. Tuberculosis (Edinb). 2010;90(1):50-6.
20	Be NA, Lamichhane G, Grosset J, Tyagi S, Cheng QJ, Kim KS, et al. Murine model to study the invasion and survival of Mycobacterium tuberculosis in the central nervous system. J Infect Dis. 2008;198(10):1520-8.
21	Pethe K, Swenson DL, Alonso S, Anderson J, Wang C, Russell DG. Isolation of Mycobacterium tuberculosis mutants defective in the arrest of phagosome maturation. Proc Natl Acad Sci U S A. 2004;101(37):13642-7.
22	Rosas-Magallanes V, Stadthagen-Gomez G, Rauzier J, Barreiro LB, Tailleux L, Boudou F, et al. Signature-tagged transposon mutagenesis identifies novel Mycobacterium tuberculosis genes involved in the parasitism of human macrophages. Infect Immun. 2007;75(1):504-7.
23	Bukka A, Price CT, Kernodle DS, Graham JE. Mycobacterium tuberculosis RNA Expression Patterns in Sputum Bacteria Indicate Secreted Esx Factors Contributing to Growth are Highly Expressed in Active Disease. Front Microbiol. 2011;2:266.
24	Tiwari B, Ramakrishnan UM, Raghunand TR. The Mycobacterium tuberculosis protein pair PE9 (Rv1088)-PE10 (Rv1089) forms heterodimers and induces macrophage apoptosis through Toll-like receptor 4. Cell Microbiol. 2015;17(11):1653-69.
25	Dona V, Ventura M, Sali M, Cascioferro A, Provvedi R, Palu G, et al. The PPE domain of PPE17 is responsible for its surface localization and can be used to express heterologous proteins on the mycobacterial surface. PLoS One. 2013;8(3):e57517.
26	Bottai D, Esin S, Batoni G, Pardini M, Maisetta G, Donati V, et al. Disruption of the gene encoding for secretion antigen SA5K affects growth of Mycobacterium bovis bacillus Calmette-Guerin in human macrophages and in mice. Res Microbiol. 2005;156(3):393-402.
27	Bhat KH, Ahmed A, Kumar S, Sharma P, Mukhopadhyay S. Role of PPE18 protein in intracellular survival and pathogenicity of Mycobacterium tuberculosis in mice. PLoS One. 2012;7(12):e52601.
28	He XY, Zhuang YH, Zhang XG, Li GL. Comparative proteome analysis of culture supernatant proteins of Mycobacterium tuberculosis H37Rv and H37Ra. Microbes Infect. 2003;5(10):851-6.
29	Stewart GR, Patel J, Robertson BD, Rae A, Young DB. Mycobacterial mutants with defective control of phagosomal acidification. PLoS Pathog. 2005;1(3):269-78.
30	Brodin P, Poquet Y, Levillain F, Peguillet I, Larrouy-Maumus G, Gilleron M, et al. High content phenotypic cell-based visual screen identifies Mycobacterium tuberculosis acyltrehalose-containing glycolipids involved in phagosome remodeling. PLoS Pathog. 2010;6(9):e1001100.
31	McNamara M, Danelishvili L, Bermudez LE. The Mycobacterium avium ESX-5 PPE protein, PPE25-MAV, interacts with an ESAT-6 family Protein, MAV_2921, and localizes to the bacterial surface. Microb Pathog. 2012;52(4):227-38.
32	Bottai D, Di Luca M, Majlessi L, Frigui W, Simeone R, Sayes F, et al. Disruption of the ESX-5 system of Mycobacterium tuberculosis causes loss of PPE protein secretion, reduction of cell wall integrity and strong attenuation. Mol Microbiol. 2012;83(6):1195-209.
33	Dutta NK, Mehra S, Didier PJ, Roy CJ, Doyle LA, Alvarez X, et al. Genetic requirements for the survival of tubercle bacilli in primates. J Infect Dis. 2010;201(11):1743-52.
34	Ahmad S, El-Shazly S, Mustafa AS, Al-Attiyah R. The six mammalian cell entry proteins (Mce3A-F) encoded by the mce3 operon are expressed during in vitro growth of Mycobacterium tuberculosis. Scand J Immunol. 2005;62(1):16-24.
35	Gioffre A, Infante E, Aguilar D, Santangelo MP, Klepp L, Amadio A, et al. Mutation in mce operons attenuates Mycobacterium tuberculosis virulence. Microbes Infect. 2005;7(3):325-34.
36	Mitra A, Speer A, Lin K, Ehrt S, Niederweis M. PPE Surface Proteins Are Required for Heme Utilization by Mycobacterium tuberculosis. MBio. 2017;8(1).
37	Parthasarathy G, Lun S, Guo H, Ammerman NC, Geiman DE, Bishai WR. Rv2190c, an NlpC/P60 family protein, is required for full virulence of Mycobacterium tuberculosis. PLoS One. 2012;7(8):e43429.
38	Cowley SC, Babakaiff R, Av-Gay Y. Expression and localization of the Mycobacterium tuberculosis protein tyrosine phosphatase PtpA. Res Microbiol. 2002;153(4):233-41.
39	Bach H, Papavinasasundaram KG, Wong D, Hmama Z, Av-Gay Y. Mycobacterium tuberculosis virulence is mediated by PtpA dephosphorylation of human vacuolar protein sorting 33B. Cell Host Microbe. 2008;3(5):316-22.
40	Raynaud C, Guilhot C, Rauzier J, Bordat Y, Pelicic V, Manganelli R, et al. Phospholipases C are involved in the virulence of Mycobacterium tuberculosis. Mol Microbiol. 2002;45(1):203-17.
41	Wu S, Barnes PF, Samten B, Pang X, Rodrigue S, Ghanny S, et al. Activation of the eis gene in a W-Beijing strain of Mycobacterium tuberculosis correlates with increased SigA levels and enhanced intracellular growth. Microbiology. 2009;155(Pt 4):1272-81.
42	Infante E, Aguilar LD, Gicquel B, Pando RH. Immunogenicity and protective efficacy of the Mycobacterium tuberculosis fadD26 mutant. Clin Exp Immunol. 2005;141(1):21-8.
43	Quintero-Macias L, Santos-Mendoza T, Donis-Maturano L, Silva-Sanchez A, Aguilar D, Orozco H, et al. T-cell responses and in vivo cytotoxicity in the target organ and the regional lymphoid tissue during airborne infection with the virulent Mycobacterium tuberculosis MT103 and its lipid mutant fadD26. Scand J Immunol. 2010;71(1):20-8.
44	Bhaskar S, Khanna SP, Mukherjee R. Isolation, purification and immunological characterization of novel low molecular weight protein antigen CFP 6 from culture filtrate of M. tuberculosis. Vaccine. 2000;18(25):2856-66.
45	Mishra KC, de Chastellier C, Narayana Y, Bifani P, Brown AK, Besra GS, et al. Functional role of the PE domain and immunogenicity of the Mycobacterium tuberculosis triacylglycerol hydrolase LipY. Infect Immun. 2008;76(1):127-40.
46	Daleke MH, Cascioferro A, de Punder K, Ummels R, Abdallah AM, van der Wel N, et al. Conserved Pro-Glu (PE) and Pro-Pro-Glu (PPE) protein domains target LipY lipases of pathogenic mycobacteria to the cell surface via the ESX-5 pathway. J Biol Chem. 2011;286(21):19024-34.
47	Puri RV, Reddy PV, Tyagi AK. Secreted acid phosphatase (SapM) of Mycobacterium tuberculosis is indispensable for arresting phagosomal maturation and growth of the pathogen in guinea pig tissues. PLoS One. 2013;8(7):e70514.
48	Xu Y, Yang E, Huang Q, Ni W, Kong C, Liu G, et al. PPE57 induces activation of macrophages and drives Th1-type immune responses through TLR2. J Mol Med (Berl). 2015;93(6):645-62.
49	Saini NK, Sharma M, Chandolia A, Pasricha R, Brahmachari V, Bose M. Characterization of Mce4A protein of Mycobacterium tuberculosis: role in invasion and survival. BMC Microbiol. 2008;8:200.
50	Katti MK, Dai G, Armitige LY, Rivera Marrero C, Daniel S, Singh CR, et al. The Delta fbpA mutant derived from Mycobacterium tuberculosis H37Rv has an enhanced susceptibility to intracellular antimicrobial oxidative mechanisms, undergoes limited phagosome maturation and activates macrophages and dendritic cells. Cell Microbiol. 2008;10(6):1286-303.
51	Copenhaver RH, Sepulveda E, Armitige LY, Actor JK, Wanger A, Norris SJ, et al. A mutant of Mycobacterium tuberculosis H37Rv that lacks expression of antigen 85A is attenuated in mice but retains vaccinogenic potential. Infect Immun. 2004;72(12):7084-95.
52	Kocincova D, Sonden B, de Mendonca-Lima L, Gicquel B, Reyrat JM. The Erp protein is anchored at the surface by a carboxy-terminal hydrophobic domain and is important for cell-wall structure in Mycobacterium smegmatis. FEMS Microbiol Lett. 2004;231(2):191-6.
53	de Mendonca-Lima L, Bordat Y, Pivert E, Recchi C, Neyrolles O, Maitournam A, et al. The allele encoding the mycobacterial Erp protein affects lung disease in mice. Cell Microbiol. 2003;5(1):65-73.
54	Guinn KM, Hickey MJ, Mathur SK, Zakel KL, Grotzke JE, Lewinsohn DM, et al. Individual RD1-region genes are required for export of ESAT-6/CFP-10 and for virulence of Mycobacterium tuberculosis. Mol Microbiol. 2004;51(2):359-70.
55	Hsu T, Hingley-Wilson SM, Chen B, Chen M, Dai AZ, Morin PM, et al. The primary mechanism of attenuation of bacillus Calmette-Guerin is a loss of secreted lytic function required for invasion of lung interstitial tissue. Proc Natl Acad Sci U S A. 2003;100(21):12420-5.
56	McLaughlin B, Chon JS, MacGurn JA, Carlsson F, Cheng TL, Cox JS, et al. A mycobacterium ESX-1-secreted virulence factor with unique requirements for export. PLoS Pathog. 2007;3(8):e105.

## Sheet: Ras "hits"
Supplemental Table 1.2. Mtb proteins that rescued yeast growth in Ras Rescue Assay
ORF	Name	Description
Rv0170	Mce1B	Mce-family protein
Rv0175	Rv0175	Probable conserved MCE-related protein
Rv0177	Rv0177	Probable conserved MCE-related protein
Rv0178	Rv0178	Probable conserved MCE-related protein
Rv0201c	Rv0201c	conserved hypothetical
Rv0249c	Rv0249c	Succinate dehydrogenase membrane anchor subunit
Rv0283	eccB3	ESX-3 secretion-associated protein
Rv0290	eccD3	ESX-3 secretion-associated protein
Rv0589	Mce2A	Mce-family protein
Rv0590	Mce2B	Mce-family protein
Rv0594	Mce2F	Mce-family protein
Rv0787	Rv0787	conserved hypothetical, secreted
Rv1172c	PE12	PE family protein
Rv1196	PPE18	PPE family protein
Rv1197	EsxK	ESAT-6 like protein
Rv1646	PE17	PE family protein
Rv1768	PE_PGRS31	PE-PGRS family protein
Rv1787	PPE25	PPE family protein
Rv1807	PPE31	PPE family protein
Rv1810	Rv1810	conserved hypothetical
Rv1926c	Mpt63	Immunogenic protein Mpt63
Rv1966	Mce3A	Mce-family protein
Rv1968	Mce3C	Mce-family protein
Rv1969	Mce3D	Mce-family protein
Rv1980c	Mpt64	Immunogenic protein Mpt64
Rv2075c	Rv2075c	conserved hypothetical protein
Rv2190c	Rv2190c	possibly involved in cell wall maintenance and composition
Rv2206	Rv2206
Rv2295	Rv2295	Conserved hypothetical protein, cysteine-rich protein
Rv2353c	PPE39	PPE family protein
Rv2445c	ndkA	secreted nucleoside diphosphate kinase
Rv2548	vapC19	possible toxin
Rv2615c	PE_PGRS45	PE-PGRS family protein
Rv2878c	Mpt53	Soluble secreted antigen, possible dsb
Rv2930	fadD26	DIM biosynthesis
Rv3036c	TB22.2	nonlipolytic hydrolase
Rv3111	moaC1	Involved in the biosynthesis of molybdopterin
Rv3125c	PPE49	PPE family protein
Rv3310	SapM	acid phosphatase
Rv3491	Rv3491
Rv3493c	Rv3493c	Mce4 associated protein
Rv3498c	Mce4B	Mce-family protein
Rv3499c	Mce4A	Mce-family protein
Rv3533c	PPE62	PPE family protein
Rv3587	Rv3587
Rv3590c	PE_PGRS58	PE-PGRS family protein
Rv3668	Rv3668	serine protease
Rv3738c	PPE66	PPE family protein
Rv3802c	Culp6	cell wall lipase
Rv3812	PE_PGRS62	PE-PGRS family protein
Rv3864	EspE	ESX-1 secretion-associated protein
Rv3899c	Rv3899c	Conserved hypothetical protein

## Sheet: hGH "hits"
Supplemental Table 1.3. Mtb proteins that exceeded cut-offs in hGH release assay
ORF	Name	Description	hGH Secretion
Rv0129	FbpC	Secreted antigen 85C	1.895
Rv0151	PE1	PE family protein	0.044
Rv0160c	PE4	PE family protein	0.127
Rv0285	PE5	PE family protein	0.054
Rv0335	PE6	PE family protein	0.066
Rv0594	Mce2F	Mce-family protein	0.194
Rv1088	PE9	PE family protein	0.044
Rv1089	PE10	PE family protein	0.052
Rv1505c	Rv1505c	putative acyltransferase	1.835
Rv1646	PE17	PE family protein	0.191
Rv1800	PPE28	PPE family protein	1.817
Rv1801	PPE29	PPE family protein	1.988
Rv1804c	Rv1804c	conserved hypothetical	1.99
Rv1810	Rv1810	conserved hypothetical	0.203
Rv1815	Rv1815	conserved hypothetical, secreted	0.226
Rv1980c	Mpt64	Immunogenic protein Mpt64	0.072
Rv2140c	TB18.6	conserved protein	0.223
Rv2223c	CaeB	Proable exported carboxylesterase	0.229
Rv2232	ptkA	Protein tyrosine kinase	0.217
Rv2234	ptpA	Tyr phosphatase	0.223
Rv2295	Rv2295	Conserved hypothetical protein, cysteine-rich protein	0.214
Rv2350c	PlcB	Membrane-associated phospholipase C 2	0.228
Rv2352c	PPE38	PPE family protein	1.755
Rv2376	CFP2	Low molecular weight antigen	0.235
Rv2430c	PPE41	PPE family protein	2.989
Rv2768c	PPE43	PPE family protein	3.67
Rv2770c	PPE44	PPE family protein	2.061
Rv3425	PPE57	PPE family protein	1.894
Rv3429	PPE59	PPE family protein	2.307
