# Supplementary material for: Screening Mycobacterium tuberculosis Secreted Proteins Identifies Mpt64 as a Eukaryotic Membrane-Binding Bacterial Effector
Source: mSphere. 2019 Jun 5;4(3):e00354-19. doi: 10.1128/mSphere.00354-19 (PMC6553557; doi:10.1128/mSphere.00354-19)
Supplement: TABLE S2 [file mSphere.00354-19-st002.xlsx]

## Sheet: Sheet1
Supplemental Table 2. Primers used in this study
Mpt64 Truncation Analysis
Name	Sequence	Use	Pairs With
CES005-F	5' caccgcgcccaagacctactg	Mpt64 lacking signal peptide	CES005-R
CES005-R	5' ctaggccagcatcgagtcgatc	Mpt64 full length
CES013-R	5' gattggcttgcgataggcctg	Mpt64 N-terminal domain (Truncate at amino acid 143)	CES005-F
CES014-F	5' caccacctatgacacgctgtggcag	Mpt64 C-terminal domain (Begins at amino acid 144)	CES005-R
mpt64 Knock Out Construction
Name	Sequence	Use
CES109-F	5' cttCTCGAGccaccgcgaatacacctgcg	mpt64 5' flank with XhoI
CES109-R	5' gggAAGCTTgtcgaaattcctccgggagtagtttgcagcac	mpt64 5' flank with HindIII
CES110-F	5' cttTCTAGAactcgcgaggaccgcgcggt	mpt64 3' flank with XbaI
CES110-R	5' gaaGGTACCcaacaccccccaagcgatgg	mpt64 3' flank with KpnI
mpt64 Complementation
Name	Sequence	Use	Pairs With
CES114-F	5' cttTCTAGAgtgcgcatcaagatcttcatgctgg	mpt64 with XbaI
CES114-R	5' gaaGAATTCctaggccagcatcgagtcgatcg	mpt64 with EcoRI
CES115-F	5' cttTCTAGAgcgcccaagacctactg	mpt64 lacking signal peptide with XbaI	CES114-R
